# Supplementary material for: Identification and analysis of the FAD gene family in walnuts (Juglans regia L.) based on transcriptome data
Source: BMC Genomics. 2020 Apr 15;21:299. doi: 10.1186/s12864-020-6692-z (PMC7158092; doi:10.1186/s12864-020-6692-z)
Supplement: Supplementary file 1 — Additional file 1 : Table S1 Expression data of genes associated with unsaturated fatty acid biosynthesis. [file 12864_2020_6692_MOESM1_ESM.xlsx]

## Sheet: Sheet1
Table S1 Expression data of genes associated with unsaturated fatty acid biosynthesis
Gene	Locus ID	RNA-Seq ID	Annotation	QX-70-1	QX-70-2	QX-70-3	QX-90-1	QX-90-2	QX-90-3	QX-110-1	QX-110-2	QX-110-3
SAD-2	LOC109005061	cds11723	stearoyl-[acyl-carrier-protein] 9-desaturase	133.12	135.67	134.93	105.07	103.33	106.47	94.94	96.43	96.02
SAD-1	LOC109012153	cds20602	stearoyl-[acyl-carrier-protein] 9-desaturase 6	105.74	105.51	105.44	105.68	105.28	105.34	107.09	107.33	107.45
fabG-1	LOC109014096	cds2307	protein EXORDIUM-like 3	40.85	40.34	40.81	44.63	45.79	46.12	38.64	38.67	38.12
fabG-2	LOC109019512	cds27824	3-oxoacyl-[acyl-carrier-protein] reductase	144.21	145.16	145.67	166.26	167.13	167.08	144.94	144.14	145.39
KCS2-1	LOC108982699	cds34991	3-ketoacyl-CoA thiolase 2	82.6	83.33	82.63	26.29	27.28	27.92	40.72	41.26	40.77
SSI2	LOC108984606	cds37196	stearoyl-[acyl-carrier-protein] 9-desaturase	242.56	243.1	242.02	286.14	286.43	287.02	308.32	309.33	309.49
KCS2-2	LOC108988454	cds41794	3-ketoacyl-CoA thiolase 2	16.46	17.64	16.12	28.54	28.67	28.23	54.13	55.68	56.19
ACOX1	LOC108994365	cds48846	peroxisomal acyl-coenzyme A oxidase 1	35.44	35.77	36.12	33.38	33.09	32.95	32.17	32.33	32.78
fadE	LOC108995162	cds49753	acyl-coenzyme A oxidase 4, peroxisomal	23.97	24.67	23.76	20.79	20.85	20.83	30.32	31.11	31.76
FAD2-1	LOC109001694	cds7385	delta(12)-acyl-lipid-desaturase-like	39.37	40.33	40.25	52.18	52.56	52.95	60.68	61.33	60.83
FAD3	LOC109002248	cds808	omega-3 fatty acid desaturase	154.69	153.15	154.33	1198.88	1199.67	1190.17	4620.24	4611.67	4631.46
FAD2-2	LOC109011954	id154583	delta(12)-fatty-acid desaturase FAD2	60.27	61.72	60.81	9.9	10.13	9.57	3.21	3.82	3.59
FAD2-3	LOC109001694	id55838	delta(12)-acyl-lipid-desaturase-like	339.23	340.67	339.36	506.29	507.42	507.86	591.4	592.67	591.79
fabG-3	New gene	MSTRG.1118.1	3-oxoacyl-[acyl-carrier-protein] reductase 4-like	17.61	17.13	17.33	19.01	20.51	19.82	15.97	15.04	15.31
FAD2-4	New gene	MSTRG.3745.4	omega-6 fatty acid desaturase (FAD2) gene-like	43.07	44.37	44.48	58.4	59.33	57.03	77.61	77.17	78.04
SAD-3	New gene	MSTRG.5926.3	stearoyl-[acyl-carrier-protein] 9-desaturase-like	43.69	43.01	44.61	34.77	35.06	34.66	33.47	33.28	34.21
fabG-4	LOC109008671	rna18240	short-chain type dehydrogenase/reductase	25.69	25.27	25.93	26.63	26.52	26.69	27.06	27.03	26.96
Note: Data in table are FPKM values.
