# Supplementary material for: Identification and analysis of the FAD gene family in walnuts (Juglans regia L.) based on transcriptome data
Source: BMC Genomics. 2020 Apr 15;21:299. doi: 10.1186/s12864-020-6692-z (PMC7158092; doi:10.1186/s12864-020-6692-z)
Supplement: Supplementary file 3 — Additional file 3 : Table S2 Expression data of the key metabolic pathways genes at kernel development stages. [file 12864_2020_6692_MOESM3_ESM.xls]

## Sheet: Total
Table S2 Expression data of the key metabolic pathways genes at kernel development stages
Metabolism pathway	QX-S1-1	QX-S1-2	QX-S1-3	QX-S2-1	QX-S2-2	QX-S2-3	QX-S3-1	QX-S3-2	QX-S3-3
1.1 Carbohydrate metabolism	14.3086	16.4549	14.6474	9.53826	8.84855	12.4198	12.4793	9.36075	14.4296
1.2 Energy metabolism	17.7248	21.1783	18.837	11.6872	10.8804	15.4971	15.0972	10.961	17.2445
1.3 Lipid metabolism	13.745	15.7728	14.4976	14.6759	13.3325	16.3631	26.651	21.6867	25.7135
1.4 Nucleotide metabolism	10.0066	11.9376	10.8746	7.25692	6.72591	8.59946	8.54157	6.80348	9.67416
1.5 Amino acid metabolism	12.3567	14.1857	13.4226	8.43577	7.75388	10.6176	11.8313	9.46412	12.8332
1.6 Metabolism of other amino acids	10.6897	11.9657	11.5802	7.98116	7.14363	9.37798	10.0674	8.2629	9.51963
1.7 Glycan biosynthesis and metabolism	6.2624	7.57326	6.35491	3.56344	3.34014	4.39885	4.36867	3.57978	4.69125
1.8 Metabolism of cofactors and vitamins	15.5141	18.3181	17.6033	9.99301	9.6821	14.2657	12.4722	8.3971	11.1554
1.9 Metabolism of terpenoids and polyketides	9.71319	11.9461	10.7376	9.28873	8.16514	10.6328	11.0735	10.1775	11.0736
1.10 Biosynthesis of other secondary metabolites	13.7283	14.8364	14.0468	8.62902	7.90371	11.8643	13.0569	10.3346	11.6162
1.11 Xenobiotics biodegradation and metabolism	14.0442	14.4996	15.1897	12.1874	10.843	13.2612	14.3313	11.096	12.9972
2.1 Transcription	9.00544	9.01396	8.3744	5.41142	5.05181	6.0024	7.63671	6.75496	7.17922
2.2 Translation	15.3844	17.4423	16.6628	9.66506	9.121	11.5064	12.0862	8.91085	11.8124
2.3 Folding, sorting and degradation	16.8139	17.6477	16.0583	11.7816	10.7262	12.9379	14.2247	12.5299	14.1311
2.4 Replication and repair	5.01905	5.80558	5.38975	3.52274	3.06986	4.02095	5.02867	4.91611	4.94835
3.1 Membrane transport	4.37056	5.47202	4.47876	2.76404	2.52787	3.1918	3.79247	2.92011	3.46135
3.2 Signal transduction	11.738	12.6108	12.0179	8.10281	7.4782	9.77418	11.1853	9.15622	11.364
4.1 Transport and catabolism	13.269	14.474	13.4209	8.28486	7.51302	10.1311	11.0314	8.68543	10.8707
4.2 Cell growth and death	9.55797	10.4084	10.5558	5.8488	5.52649	6.76955	8.15622	6.72402	8.2557
4.3 Cellular community - eukaryotes	20.8442	23.136	21.2717	10.7309	9.7125	14.138	13.6821	8.9823	14.0689
4.5 Cell motility	4.50463	4.89463	4.67165	2.86116	2.73289	3.09488	3.66893	3.30215	3.77231
5.1 Immune system	24.0182	24.1583	22.7629	10.9089	10.267	13.9655	13.842	11.9359	11.3462
5.3 Circulatory system	11.3703	12.5304	12.6527	7.00878	6.66	8.42893	10.0201	7.98086	9.81091
5.7 Sensory system	9.75409	10.9084	10.7326	6.67003	6.12969	7.71203	9.17933	7.70265	9.23298
5.8 Development and regeneration	4.66033	5.289	5.97833	2.549	2.37233	3.07167	3.965	3.11967	3.72867
5.10 Environmental adaptation	14.1732	14.2733	13.96	7.47405	6.87002	8.68761	9.62673	8.25575	8.62702
Note: Data in table are FPKM values.
