# Supplementary material for: Identification and analysis of the FAD gene family in walnuts (Juglans regia L.) based on transcriptome data
Source: BMC Genomics. 2020 Apr 15;21:299. doi: 10.1186/s12864-020-6692-z (PMC7158092; doi:10.1186/s12864-020-6692-z)
Supplement: Supplementary file 5 — Additional file 5 : Table S3 Expression of genes related to unsaturated fatty acid biosynthesis and arachidonic acid metabolism. [file 12864_2020_6692_MOESM5_ESM.xlsx]

## Sheet: Sheet1
Table S3 Expression of genes related to unsaturated fatty acid biosynthesis and arachidonic acid metabolism
	Locus ID	ID2	Gene description	QX-S1-1	QX-S1-2	QX-S1-3	average	QX-S2-1	QX-S2-2	QX-S2-3	average	QX-S3-1	QX-S3-2	QX-S3-3	average
arachidonic acid metabolism	LOC108980351	id276377	prostaglandin E synthase 2-like	8.48	4.26	4.95	5.89667	3.46	3.19	3.4	3.35	3.75	3.55	2.43	3.24333
	LOC108988407	id342913	triacylglycerol lipase SDP1-like	0.89	0.45	1.52	0.953333	1.51	0.95	0.81	1.09	1.44	1.94	1.21	1.53
	LOC109001005	cds6519	phospholipid hydroperoxide glutathione peroxidase 1	4.04	1.06	3.36	2.82	1.27	1.34	1.37	1.32667	1.7	1.45	1.54	1.56333
	LOC109004134	cds10566	gamma-glutamyltranspeptidase 1	3.88	2.73	8.47	5.02667	1.52	1.75	2.49	1.92	2.17	1.8	1.49	1.82
	LOC109008399	id120573	triacylglycerol lipase SDP1-like	1.34	1.79	1.28	1.47	1.37	0.85	1.18	1.13333	2.43	2.52	2.05	2.33333
	LOC109008399	id120578	triacylglycerol lipase SDP1-like	1.32	1.37	1.1	1.26333	1.55	1.01	0.58	1.04667	3.94	3.07	2.82	3.27667
	LOC109009230	cds16979	probable phospholipid hydroperoxide glutathione peroxidase	6.82	7.88	11.04	8.58	9.14	11.81	4.71	8.55333	18.64	9.16	11.16	12.9867
	LOC109010110	cds18059	gamma-glutamyltranspeptidase 3-like	2.17	1.51	2.09	1.92333	0.12	0.33	0.37	0.273333	0.32	0.63	0.4	0.45
	LOC109010233	cds1722	gamma-glutamyltranspeptidase 3-like	3.81	4.45	5.11	4.45667	2.68	2.61	5.48	3.59	6.14	7.09	5.79	6.34
	LOC109010439	cds18476	prostaglandin E synthase 2-like	10.45	9.81	12.35	10.87	6.16	5.16	7.28	6.2	10.26	8.38	12.05	10.23
	LOC109014459	cds23536	probable phospholipid hydroperoxide glutathione peroxidase	105.17	76.1	104.8	95.3567	98.13	83.05	56.02	79.0667	124.13	163.19	107.07	131.463
	LOC109014460	cds23537	probable glutathione peroxidase 8	9.05	7.24	8.95	8.41333	9.35	7.21	6.89	7.81667	19.32	18.63	30.21	22.72
	LOC109014554	id178796	leukotriene A-4 hydrolase homolog	2.63	3.6	3.66	3.29667	1.65	1.78	1.29	1.57333	1.65	1.52	1.99	1.72
	Locus ID	ID2	Gene description	QX-S1-1	QX-S1-2	QX-S1-3		QX-S2-1	QX-S2-2	QX-S2-3		QX-S3-1	QX-S3-2	QX-S3-3
unsaturated fatty acid	LOC108982699	cds34991	3-ketoacyl-CoA thiolase 2	68.16	94.23	85.42	82.6033	26.44	24.67	27.76	26.29	46.72	42.59	32.87	40.7267
	LOC108986581	cds39526	3-oxoacyl-[acyl-carrier-protein] reductase 4	2.25	2.02	3.38	2.55	1.5	1.36	2.02	1.62667	1.18	2.58	1.72	1.82667
	LOC108986581	cds39527	3-oxoacyl-[acyl-carrier-protein] reductase 5	10.7	14.21	12.51	12.4733	6.35	6.65	8.22	7.07333	10.41	7.04	10.23	9.22667
	LOC108990665	cds44418	very-long-chain 3-oxoacyl-CoA reductase 1	12.99	17.16	16.26	15.47	7.54	8.27	14.17	9.99333	9.86	7.2	12.72	9.92667
	LOC108993197	cds47454	omega-6 fatty acid desaturase	6.44	6.16	6.71	6.43667	3.36	3.4	4.36	3.70667	4.99	2.7	4.43	4.04
	LOC108993708	cds47985	acyl-coenzyme A oxidase 3,	11.48	9.84	8.75	10.0233	4.71	3.95	5.77	4.81	7.3	6.97	6.35	6.87333
	LOC108994365	cds48846	peroxisomal acyl-coenzyme A oxidase 1	32.56	34.61	39.15	35.44	26.16	24.11	37.87	29.38	38.2	26.43	31.89	32.1733
	LOC108995162	cds49753	acyl-coenzyme A oxidase 4	25.27	18.36	28.3	23.9767	18.81	17.54	25.42	20.59	25.24	26.31	39.41	30.32
	LOC108998330	cds53584	palmitoyl-monogalactosyldiacylglycerol delta-7 desaturase	1.08	1.35	1.07	1.16667	0.86	0.62	1.06	0.846667	1.58	1.61	1.48	1.55667
	LOC109001694	id55838	delta(12)-acyl-lipid-desaturase-like	308.71	389.79	319.21	339.237	473.81	405.23	639.83	506.29	472.94	637.21	664.07	591.407
	LOC109001694	rna8283	delta(12)-acyl-lipid-desaturase-like	6.36	5.57	8.75	6.89333	9.77	7.98	13.48	10.41	5.6	9.33	12.23	9.05333
	LOC109003573	cds9836	acyl-CoA thioesterase 2-like	8.27	10.05	8.9	9.07333	6.96	6.17	8.24	7.12333	8.73	8.45	7.74	8.30667
	LOC109005346	cds12109	very-long-chain (3R)-3-hydroxyacyl-CoA dehydratase PASTICCINO 2A-like	8.56	10.83	9.31	9.56667	7.15	4.93	8.64	6.90667	16.07	9.07	9.99	11.71
	LOC109006047	cds12977	3-ketoacyl-CoA thiolase 2	3.45	3.28	4.56	3.76333	3.57	3.49	3.67	3.57667	7.27	6.93	4.81	6.33667
	LOC109009398	cds17198	acyl-coenzyme A oxidase 2	4.9	3.37	4.81	4.36	3.35	2.4	3.32	3.02333	5.2	2.99	5.01	4.4
	LOC109012153	cds20602	stearoyl-[acyl-carrier-protein] 9-desaturase 6	52.7	142.34	81.08	92.04	103.01	93.94	96.09	97.68	95.08	62.9	163.3	107.093
	LOC109002248	cds808	omega-3 fatty acid desaturase	188.84	136.85	138.39	154.693	1752.8	1562.1	881.76	1398.89	5565.84	4115.24	4179.66	4620.25
Note: Data in table are FPKM values.
