# Supplementary material for: Identification and analysis of the FAD gene family in walnuts (Juglans regia L.) based on transcriptome data
Source: BMC Genomics. 2020 Apr 15;21:299. doi: 10.1186/s12864-020-6692-z (PMC7158092; doi:10.1186/s12864-020-6692-z)
Supplement: Supplementary file 7 — Additional file 7 : Table S4 Information of the FAD family in Arabidopsis thaliana. [file 12864_2020_6692_MOESM7_ESM.xlsx]

## Sheet: Sheet1
Table S4 Information of the FAD family in Arabidopsis thaliana
Name	Gene ID(NCBI)	Protein ID	Annotation
AtADS1	837117	NP_172098.1	Delta-9 acyl-lipid desaturase 1
AtADS2	817694	NP_001323798.1	Delta-9 acyl-lipid desaturase 2
AtADS3	820830	NP_566529.1	Palmitoyl-monogalactosyldiacylglycerol delta-7 desaturase
AtADS32	820830	NP_188208.4	Probable lipid desaturase ADS3.2
AtADSL1	837118	NP_172099.1	Delta-9 desaturase-like 1 protein
AtADSL2	837119	NP_172100.1	Delta-9 desaturase-like 2 protein
AtADSL3	837121	NP_172102.1	Delta-9 desaturase-like 3 protein
AtADSL4	837146	NP_172124.2	Delta-9 desaturase-like 4 protein
AtADSL5	837147	NP_172125.1	Delta-9 desaturase-like 5 protein
AtDES1	825832	NP_192402.1	Sphingolipid delta(4)-desaturase DES1-like
AtSTAD7	818973	NP_181899.1	Stearoyl-[acyl-carrier-protein] 9-desaturase 7
AtFAD6	820387	NP_001319529.1	Delta(12)-fatty-acid desaturase
AtFAD3	817548	NP_180559.1	Acyl-lipid omega-3 desaturase
AtFAD4	828811	NP_194433.1	Fatty acid desaturase 4
AtFD4L1	842515	NP_176410.1	Fatty acid desaturase 4-like 1
AtFD4L2	816820	NP_179874.1	Fatty acid desaturase 4-like 2
AtFAD6C	829220	NP_194824.1	Omega-6 fatty acid desaturase
AtFAD3C	820288	NP_187727.1	sn-2 acyl-lipid omega-3 desaturase
AtFAD3D	830441	NP_196177.1	Temperature-sensitive sn-2 acyl-lipid omega-3 desaturase
AtSTAD1	831484	NP_197128.1	Stearoyl-[acyl-carrier-protein] 9-desaturase 1
AtSTAD2	820709	NP_186910.2	Stearoyl-[acyl-carrier-protein] 9-desaturase 2
AtSTAD3	831483	NP_197127.1	Stearoyl-[acyl-carrier-protein] 9-desaturase 3
AtSTAD4	820737	NP_186911.2	Stearoyl-[acyl-carrier-protein] 9-desaturase 4
AtSTAD5	820773	NP_186912.1	Stearoyl-[acyl-carrier-protein] 9-desaturase 5
AtSTAD6	840977	NP_175048.1	Stearoyl-[acyl-carrier-protein] 9-desaturase 6
AtSLD1	825331	NP_191717.1	Delta(8)-fatty-acid desaturase 1
AtSLD2	819228	NP_182144.1	Delta(8)-fatty-acid desaturase 2

## Sheet: Sheet2
3.8e-78	264	0.1	4.9e-78	263.7	0.1	1	1			XP_018826278.1	auxin-responsive	protein	IAA16	[Ju
	6e-77	260.1	0.4	7.3e-77	259.9	0.4	1	1		XP_018810739.1	PREDICTED:	auxin-responsive	protein	IAA7-like
	1.2e-74	252.5	0	2.8e-74	251.4	0	1.5	1		XP_018833207.1	PREDICTED:	auxin-responsive	protein	IAA27-lik
	1.4e-74	252.4	0.1	5.2e-73	247.3	0.1	2.1	1		XP_018850775.1	PREDICTED:	auxin-responsive	protein	IAA9	[Jug
	1.8e-73	248.7	0.3	2.4e-73	248.4	0.3	1.1	1		XP_018818667.1	PREDICTED:	auxin-responsive	protein	IAA14-lik
	4.8e-73	247.4	0	6e-73	247	0	1	1		XP_018857671.1	PREDICTED:	auxin-responsive	protein	IAA16-lik
	1.7e-72	245.6	0	2.1e-72	245.2	0	1	1		XP_018815277.1	PREDICTED:	auxin-responsive	protein	IAA16-lik
	1.7e-72	245.5	0	5.9e-72	243.8	0	1.7	1		XP_018821127.1	PREDICTED:	auxin-responsive	protein	IAA9-like
	5.2e-72	244	0	1.4e-71	242.6	0	1.5	1		XP_018843247.1	PREDICTED:	auxin-responsive	protein	IAA27-lik
	8.9e-71	239.9	0	5.4e-70	237.4	0	1.9	1		XP_018815044.1	PREDICTED:	auxin-responsive	protein	IAA27-lik
	5.5e-70	237.4	0	4.9e-69	234.3	0	1.9	1		XP_018848740.1	PREDICTED:	auxin-responsive	protein	IAA27-lik
	1.6e-69	235.9	0	6.1e-69	233.9	0	1.8	1		XP_018848700.1	PREDICTED:	auxin-responsive	protein	IAA9-like
	1.6e-69	235.8	0.7	2.2e-69	235.4	0.7	1.1	1		XP_018827235.1	PREDICTED:	auxin-responsive	protein	IAA11-lik
	1.8e-69	235.7	0.1	2.5e-69	235.2	0.1	1.1	1		XP_018807693.1	PREDICTED:	auxin-responsive	protein	IAA13-lik
	1.8e-69	235.7	7.1	5.1e-68	230.9	7.1	2	1		XP_018827301.1	PREDICTED:	auxin-induced	protein	AUX28-like	[
	3e-69	235	0.7	4.1e-69	234.5	0.7	1.1	1		XP_018827236.1	PREDICTED:	auxin-responsive	protein	IAA11-lik
	5.1e-69	234.2	0.6	7e-69	233.7	0.6	1.1	1		XP_018827232.1	PREDICTED:	auxin-responsive	protein	IAA11-lik
	5.5e-69	234.1	1.8	6.4e-69	233.9	1.8	1	1		XP_018812475.1	PREDICTED:	auxin-induced	protein	AUX28-like	i
	6.6e-69	233.8	0.1	9.5e-69	233.3	0.1	1.1	1		XP_018807882.1	PREDICTED:	auxin-responsive	protein	IAA11-lik
	7.1e-69	233.7	0.6	9.8e-69	233.3	0.6	1.1	1		XP_018827234.1	PREDICTED:	auxin-responsive	protein	IAA11-lik
	1e-68	233.2	0.2	3.5e-67	228.2	0.2	2.6	1		XP_018813447.1	PREDICTED:	auxin-responsive	protein	IAA9-like
	1e-68	233.2	0.2	3.5e-67	228.2	0.2	2.6	1		XP_018813448.1	PREDICTED:	auxin-responsive	protein	IAA9-like
	1e-68	233.2	0.2	3.5e-67	228.2	0.2	2.6	1		XP_018813449.1	PREDICTED:	auxin-responsive	protein	IAA9-like
	2.1e-68	232.2	0.1	3e-68	231.7	0.1	1.1	1		XP_018807880.1	PREDICTED:	auxin-responsive	protein	IAA11-lik
	2.5e-68	231.9	0.1	3.5e-68	231.4	0.1	1.1	1		XP_018807883.1	PREDICTED:	auxin-responsive	protein	IAA11-lik
	7.7e-68	230.3	0.1	1.1e-67	229.8	0.1	1.1	1		XP_018807881.1	PREDICTED:	auxin-responsive	protein	IAA11-lik
	1.1e-67	229.9	0	1.5e-67	229.4	0	1.1	1		XP_018820112.1	PREDICTED:	auxin-responsive	protein	IAA13-lik
	4.9e-67	227.7	0	6.8e-67	227.2	0	1.1	1		XP_018820113.1	PREDICTED:	auxin-responsive	protein	IAA13-lik
	1.9e-65	222.5	4.2	1e-64	220.2	4.2	1.8	1		XP_018812473.1	PREDICTED:	auxin-induced	protein	AUX28-like	i
	9.6e-65	220.2	0	1.7e-64	219.4	0	1.3	1		XP_018812361.1	PREDICTED:	auxin-induced	protein	22D-like	[Ju
	2.8e-64	218.7	2.4	1.2e-63	216.6	2.4	1.7	1		XP_018826265.1	PREDICTED:	auxin-responsive	protein	IAA4-like
	2.6e-63	215.5	0.5	1.2e-62	213.4	0.5	1.7	1		XP_018810753.1	PREDICTED:	auxin-responsive	protein	IAA4-like
	2.6e-63	215.5	0.5	1.2e-62	213.4	0.5	1.7	1		XP_018838419.1	PREDICTED:	auxin-responsive	protein	IAA4-like
	2.7e-63	215.4	3.4	1.1e-62	213.4	3.4	1.7	1		XP_018815281.1	PREDICTED:	auxin-induced	protein	22D-like	[Ju
	2.7e-63	215.4	3.4	1.1e-62	213.4	3.4	1.7	1		XP_018818287.1	PREDICTED:	auxin-induced	protein	22D-like	[Ju
	8.2e-63	213.9	0.7	1e-62	213.6	0.7	1.1	1		XP_018846202.1	PREDICTED:	auxin-responsive	protein	IAA7-like
	3.7e-62	211.8	1.5	1.1e-61	210.2	1.5	1.6	1		XP_018827349.1	PREDICTED:	auxin-induced	protein	22D-like	iso
	1.4e-61	209.9	0.7	4.6e-61	208.2	0.7	1.6	1		XP_018818607.1	PREDICTED:	auxin-induced	protein	22D-like	[Ju
	4.3e-60	205	0	6.3e-58	197.9	0	2	1		XP_018847560.1	PREDICTED:	auxin-responsive	protein	IAA17-lik
	1.1e-59	203.7	5	2.7e-57	195.8	0	2.1	2		XP_018812748.1	PREDICTED:	auxin-responsive	protein	IAA6-like
	1.1e-59	203.7	5	2.7e-57	195.8	0	2.1	2		XP_018812750.1	PREDICTED:	auxin-responsive	protein	IAA6-like
	1.1e-59	203.7	5	2.7e-57	195.8	0	2.1	2		XP_018812751.1	PREDICTED:	auxin-responsive	protein	IAA6-like
	1.9e-59	202.9	0.1	9.1e-57	194.1	0.1	2	1		XP_018844359.1	PREDICTED:	auxin-responsive	protein	IAA1-like
	1.9e-58	199.6	2.1	1e-57	197.2	2.1	1.9	1		XP_018844360.1	PREDICTED:	auxin-induced	protein	22C-like	[Ju
	1.7e-57	196.5	0	6.1e-56	191.4	0	2	1		XP_018843275.1	PREDICTED:	auxin-responsive	protein	IAA18-lik
	1.1e-56	193.9	0.4	8.7e-54	184.4	0.4	2	1		XP_018822807.1	PREDICTED:	auxin-responsive	protein	IAA1-like
	1.4e-56	193.5	0.4	6.5e-45	155.3	0.4	2	2		XP_018822806.1	PREDICTED:	auxin-responsive	protein	IAA1-like
	3e-55	189.1	5.5	9.8e-49	167.8	1.6	2.5	2		XP_018827348.1	PREDICTED:	auxin-induced	protein	22D-like	iso
	4.5e-43	149.3	0	6.4e-43	148.8	0	1.3	1		XP_018822193.1	PREDICTED:	auxin-responsive	protein	IAA29-lik
	9.3e-42	145	0.1	1e-41	144.9	0.1	1.1	1		XP_018812878.1	PREDICTED:	auxin-induced	protein	IAA4-like	[J
	9.3e-40	138.5	1.1	6.8e-39	135.6	1.1	2	1		XP_018843038.1	PREDICTED:	auxin-responsive	protein	IAA20-lik
	9.3e-40	138.5	1.1	6.8e-39	135.6	1.1	2	1		XP_018857882.1	PREDICTED:	auxin-responsive	protein	IAA20-lik
	4.8e-37	129.6	0.1	5.7e-37	129.3	0.1	1	1		XP_018809289.1	PREDICTED:	auxin-responsive	protein	IAA8-like
	1.3e-35	124.9	1.5	1.8e-35	124.4	1.5	1.1	1		XP_018827237.1	PREDICTED:	auxin-responsive	protein	IAA11-lik
	3.1e-33	117.1	0	4.3e-33	116.7	0	1.2	1		XP_018826739.1	PREDICTED:	auxin-responsive	protein	IAA29-lik
	2.3e-32	114.3	0	2.5e-32	114.1	0	1.1	1		XP_018849795.1	PREDICTED:	auxin-responsive	protein	IAA32-lik
	4.2e-30	106.9	0.3	8e-30	106	0.3	1.5	1		XP_018855892.1	PREDICTED:	auxin-responsive	protein	IAA29-lik
	8.6e-22	79.7	4.3	7e-21	76.7	4.3	2.1	1		XP_018858408.1	PREDICTED:	auxin	response	factor	9-like	isofo
	9.4e-22	79.6	4.3	7.5e-21	76.6	4.3	2.1	1		XP_018858407.1	PREDICTED:	auxin	response	factor	9-like	isofo
	9.4e-22	79.6	4.3	7.5e-21	76.6	4.3	2.1	1		XP_018858406.1	PREDICTED:	auxin	response	factor	9-like	isofo
	6e-21	76.9	3.3	1.7e-20	75.5	3.3	1.8	1		XP_018824358.1	PREDICTED:	auxin	response	factor	9	[Juglans	r
	7.3e-19	70.1	0.1	1.4e-18	69.2	0.1	1.4	1		XP_018817835.1	PREDICTED:	auxin	response	factor	1	[Juglans	r
	7.3e-19	70.1	0.1	1.4e-18	69.2	0.1	1.4	1		XP_018817836.1	PREDICTED:	auxin	response	factor	1	[Juglans	r
	7.3e-19	70.1	0.1	1.4e-18	69.2	0.1	1.4	1		XP_018817837.1	PREDICTED:	auxin	response	factor	1	[Juglans	r
	1.7e-18	68.9	0	3.4e-18	67.9	0	1.4	1		XP_018832743.1	PREDICTED:	auxin	response	factor	2-like	[Jugl
	1.7e-18	68.9	0.3	4.8e-18	67.4	0.1	1.8	1		XP_018836630.1	PREDICTED:	auxin	response	factor	2-like	[Jugl
	1.7e-18	68.9	0.3	4.8e-18	67.4	0.1	1.8	1		XP_018836638.1	PREDICTED:	auxin	response	factor	2-like	[Jugl
	1.7e-18	68.9	0.3	4.8e-18	67.4	0.1	1.8	1		XP_018836647.1	PREDICTED:	auxin	response	factor	2-like	[Jugl
	3.6e-18	67.9	0.1	6e-18	67.1	0.1	1.4	1		XP_018818379.1	PREDICTED:	auxin	response	factor	18	[Juglans
	2.3e-17	65.2	0.1	5.4e-17	64	0.1	1.6	1		XP_018840022.1	PREDICTED:	auxin	response	factor	2-like	isofo
	2.6e-17	65	0.1	5.5e-17	64	0.1	1.5	1		XP_018840018.1	PREDICTED:	auxin	response	factor	2-like	isofo
	2.6e-17	65	0.1	5.5e-17	64	0.1	1.5	1		XP_018840019.1	PREDICTED:	auxin	response	factor	2-like	isofo
	2.6e-17	65	0.1	5.5e-17	64	0.1	1.5	1		XP_018840021.1	PREDICTED:	auxin	response	factor	2-like	isofo
	2.9e-16	61.6	0	8.5e-16	60.1	0	1.7	1		XP_018822140.1	PREDICTED:	auxin	response	factor	4-like	[Jugl
	1.8e-15	59	0	2.4e-15	58.6	0	1.1	1		XP_018831050.1	PREDICTED:	auxin-responsive	protein	IAA33-lik
	3.2e-15	58.2	0	3.5e-15	58.1	0	1.1	1		XP_018820838.1	PREDICTED:	auxin-responsive	protein	IAA33	[Ju
	1.7e-14	55.8	0	2.8e-14	55.1	0	1.3	1		XP_018845326.1	PREDICTED:	auxin	response	factor	4-like	isofo
	4.3e-14	54.5	0	7.3e-14	53.8	0	1.3	1		XP_018819533.1	PREDICTED:	auxin	response	factor	4	isoform	X2
	4.3e-14	54.5	0	7.3e-14	53.8	0	1.3	1		XP_018819532.1	PREDICTED:	auxin	response	factor	4	isoform	X1
	7.7e-14	53.7	0	1.3e-13	53	0	1.3	1		XP_018845325.1	PREDICTED:	auxin	response	factor	4-like	isofo
	1.4e-13	52.9	0	1e-12	50	0	2.1	2		XP_018829894.1	PREDICTED:	auxin	response	factor	4-like,	part
	4.8e-13	51.1	0	1e-12	50	0	1.5	1		XP_018853561.1	PREDICTED:	auxin	response	factor	2-like	isofo
	5.8e-13	50.8	0.1	1.3e-12	49.7	0.1	1.5	1		XP_018853559.1	PREDICTED:	auxin	response	factor	2-like	isofo
	6.6e-13	50.6	0	1.3e-12	49.6	0	1.4	1		XP_018853560.1	PREDICTED:	auxin	response	factor	2-like	isofo
	6.6e-13	50.6	0	1.4e-12	49.5	0	1.5	1		XP_018853562.1	PREDICTED:	auxin	response	factor	2-like	isofo
	1.6e-12	49.4	0.1	1.6e-12	49.4	0.1	3.3	1		XP_018860596.1	PREDICTED:	auxin	response	factor	19-like	[Jug
	3.8e-12	48.2	0	3.8e-12	48.2	0	3.7	1		XP_018859481.1	PREDICTED:	auxin	response	factor	19-like	[Jug
	4.1e-12	48	4.2	7.7e-11	43.9	0	2.5	2		XP_018823562.1	PREDICTED:	auxin	response	factor	19-like	isof
	4.7e-12	47.8	4.2	8.2e-11	43.8	0	2.5	2		XP_018823560.1	PREDICTED:	auxin	response	factor	19-like	isof
	4.7e-12	47.8	4.2	8.2e-11	43.8	0	2.5	2		XP_018823561.1	PREDICTED:	auxin	response	factor	19-like	isof
	1.2e-11	46.5	0	2.6e-11	45.4	0	1.5	1		XP_018807021.1	PREDICTED:	auxin	response	factor	5	isoform	X2
	1.2e-11	46.5	0	2.7e-11	45.3	0	1.5	1		XP_018807020.1	PREDICTED:	auxin	response	factor	5	isoform	X1
	7.3e-11	43.9	0.8	1.6e-10	42.9	0	1.8	1		XP_018834144.1	PREDICTED:	LOW	QUALITY	PROTEIN:	auxin	respons
	1.6e-10	42.8	6.8	1.8e-10	42.7	0	2.3	1		XP_018847681.1	PREDICTED:	auxin	response	factor	6	isoform	X2
	1.7e-10	42.7	6.8	1.8e-10	42.6	0	2.3	1		XP_018847680.1	PREDICTED:	auxin	response	factor	6	isoform	X1
	1.8e-10	42.7	0	1.8e-10	42.7	0	2.3	1		XP_018847682.1	PREDICTED:	auxin	response	factor	6	isoform	X3
	3.3e-10	41.8	1.7	3.8e-10	41.6	0	1.9	1		XP_018834936.1	PREDICTED:	auxin	response	factor	8-like	isofo
	3.4e-10	41.7	1.9	1.2e-09	39.9	0	2.2	1		XP_018819685.1	PREDICTED:	auxin	response	factor	6-like	isofo
	4.3e-10	41.4	1.9	1.4e-09	39.7	0	2.2	1		XP_018819684.1	PREDICTED:	auxin	response	factor	6-like	isofo
	4.4e-10	41.4	1.6	5e-10	41.2	0	1.9	1		XP_018834934.1	PREDICTED:	auxin	response	factor	8-like	isofo
	4.5e-10	41.4	1.6	4.9e-10	41.2	0	1.9	1		XP_018834935.1	PREDICTED:	auxin	response	factor	8-like	isofo
	8e-09	37.3	0	8e-09	37.3	0	2.7	1		XP_018820293.1	PREDICTED:	auxin	response	factor	19-like	[Jug
	6.2e-08	34.3	0	1.4e-07	33.2	0	1.5	1		XP_018838364.1	PREDICTED:	auxin	response	factor	18-like	[Jug
	6.2e-08	34.3	0	1.4e-07	33.2	0	1.5	1		XP_018838365.1	PREDICTED:	auxin	response	factor	18-like	[Jug
	1.3e-07	33.3	0.6	6.2e-07	31.1	0.6	2	1		XP_018819525.1	PREDICTED:	auxin	response	factor	18-like	[Jug
	5.5e-07	31.2	0	2.2e-06	29.3	0	1.9	1		XP_018808380.1	PREDICTED:	auxin	response	factor	18-like	[Jug
	1e-06	30.4	0	2.2e-06	29.3	0	1.5	1		XP_018838366.1	PREDICTED:	auxin	response	factor	18-like	[Jug
