# Supplementary material for: Identification and analysis of the FAD gene family in walnuts (Juglans regia L.) based on transcriptome data
Source: BMC Genomics. 2020 Apr 15;21:299. doi: 10.1186/s12864-020-6692-z (PMC7158092; doi:10.1186/s12864-020-6692-z)
Supplement: Supplementary file 8 — Additional file 8. Annotation genes sequences of transcriptome data. [file 12864_2020_6692_MOESM8_ESM.xlsx]

## Sheet: screen.isoforms.tpm_table.matri
Locus ID	RNA-Seq ID
LOC108979031	id23203
LOC108979040	cds30918
LOC108979040	id265727
LOC108979040	id265728
LOC108979044	cds30923
LOC108979044	id265743
LOC108979045	cds30925
LOC108979045	cds30926
LOC108979047	cds30928
LOC108979047	id265795
LOC108979049	cds30930
LOC108979049	id265803
LOC108979050	cds30931
LOC108979055	cds3105
LOC108979055	rna3468
LOC108979058	cds30939
LOC108979058	id265854
LOC108979059	cds30940
LOC108979063	cds3106
LOC108979064	cds30950
LOC108979064	id265933
LOC108979064	id265946
LOC108979065	cds30955
LOC108979066	cds30951
LOC108979067	cds30952
LOC108979067	id265967
LOC108979068	cds30944
LOC108979068	id265877
LOC108979078	cds3108
LOC108979081	cds30997
LOC108979086	cds30987
LOC108979086	id266227
LOC108979086	id266295
LOC108979087	cds30967
LOC108979087	cds30968
LOC108979088	id266090
LOC108979088	id266097
LOC108979091	cds30974
LOC108979091	id266139
LOC108979093	cds30975
LOC108979093	id266141
LOC108979094	cds30971
LOC108979095	cds30965
LOC108979095	id266057
LOC108979095	id266062
LOC108979096	id266037
LOC108979097	cds30991
LOC108979097	id266304
LOC108979097	id266305
LOC108979097	id266307
LOC108979098	cds30994
LOC108979099	cds30979
LOC108979099	cds30980
LOC108979099	id266173
LOC108979100	cds30964
LOC108979100	id266056
LOC108979101	cds30996
LOC108979101	id266327
LOC108979102	cds30957
LOC108979104	id266191
LOC108979108	cds31001
LOC108979108	id266363
LOC108979115	cds31006
LOC108979115	id266384
LOC108979117	cds31009
LOC108979117	id266404
LOC108979119	cds31011
LOC108979119	rna35188
LOC108979123	cds3115
LOC108979123	cds3116
LOC108979123	id23313
LOC108979126	cds31014
LOC108979126	cds31015
LOC108979126	id266427
LOC108979128	cds31020
LOC108979128	id266456
LOC108979128	id266459
LOC108979131	cds31021
LOC108979135	cds31026
LOC108979156	cds31051
LOC108979156	cds31052
LOC108979156	id266666
LOC108979156	id266763
LOC108979158	cds31048
LOC108979158	cds31049
LOC108979158	id266635
LOC108979159	cds31045
LOC108979159	id266622
LOC108979160	cds31056
LOC108979169	cds31061
LOC108979169	id266875
LOC108979170	id266852
LOC108979171	cds31065
LOC108979171	rna35249
LOC108979174	cds31068
LOC108979174	id266892
LOC108979174	id266901
LOC108979174	id266910
LOC108979176	cds31072
LOC108979176	cds31073
LOC108979176	id266945
LOC108979182	cds31074
LOC108979185	cds31095
LOC108979187	cds31092
LOC108979188	cds31084
LOC108979190	cds31082
LOC108979190	id266979
LOC108979190	id266986
LOC108979190	id266992
LOC108979190	id266997
LOC108979199	cds31110
LOC108979201	cds31107
LOC108979202	cds31109
LOC108979202	id267164
LOC108979202	id267165
LOC108979202	id267166
LOC108979202	rna35295
LOC108979209	cds31127
LOC108979209	id267350
LOC108979209	id267353
LOC108979215	cds31129
LOC108979216	cds31131
LOC108979216	rna35319
LOC108979218	cds31133
LOC108979218	id267390
LOC108979227	cds31149
LOC108979228	cds31147
LOC108979229	cds31145
LOC108979229	id267447
LOC108979230	cds3126
LOC108979230	id23367
LOC108979232	cds31142
LOC108979232	id267435
LOC108979233	cds31148
LOC108979233	id267454
LOC108979233	rna35337
LOC108979234	cds31144
LOC108979238	cds31153
LOC108979238	id267490
LOC108979238	id267494
LOC108979240	cds3129
LOC108979240	id23397
LOC108979240	id23398
LOC108979243	cds31166
LOC108979244	cds31167
LOC108979244	id267661
LOC108979244	id267668
LOC108979244	rna35357
LOC108979246	cds31170
LOC108979247	cds31171
LOC108979248	cds31176
LOC108979249	cds31175
LOC108979250	cds31173
LOC108979250	id267707
LOC108979251	cds31172
LOC108979251	rna35362
LOC108979255	id267741
LOC108979258	cds31187
LOC108979258	cds31188
LOC108979264	cds31192
LOC108979264	id267796
LOC108979264	id267800
LOC108979265	id267788
LOC108979267	cds31198
LOC108979267	id267828
LOC108979270	cds31201
LOC108979274	cds31203
LOC108979274	id267858
LOC108979274	id267859
LOC108979275	cds31205
LOC108979278	cds31208
LOC108979278	id267881
LOC108979279	cds31207
LOC108979279	id267875
LOC108979283	id267925
LOC108979285	cds31219
LOC108979285	rna35410
LOC108979291	cds31215
LOC108979291	id267902
LOC108979291	id267903
LOC108979291	id267904
LOC108979291	rna35406
LOC108979292	cds31227
LOC108979292	id267948
LOC108979292	id267950
LOC108979293	cds31231
LOC108979293	cds31233
LOC108979294	id267938
LOC108979294	rna35417
LOC108979296	cds31229
LOC108979296	cds31230
LOC108979297	cds31226
LOC108979303	cds31236
LOC108979303	id267988
LOC108979305	cds31239
LOC108979307	cds31238
LOC108979307	id267998
LOC108979307	id268000
LOC108979307	rna35432
LOC108979308	cds31241
LOC108979308	id268015
LOC108979308	id268020
LOC108979315	cds31245
LOC108979315	id268037
LOC108979315	id268047
LOC108979315	id268048
LOC108979326	cds31253
LOC108979328	id268126
LOC108979332	id268137
LOC108979336	cds31277
LOC108979336	id268221
LOC108979337	id268208
LOC108979337	id268218
LOC108979337	rna35472
LOC108979338	cds31262
LOC108979338	rna35458
LOC108979339	cds31265
LOC108979340	cds31263
LOC108979340	id268141
LOC108979344	cds31268
LOC108979346	cds31271
LOC108979352	rna35487
LOC108979354	cds31288
LOC108979354	id268357
LOC108979354	id268404
LOC108979355	cds31294
LOC108979355	id268453
LOC108979358	cds31284
LOC108979358	id268258
LOC108979358	rna35486
LOC108979365	cds31315
LOC108979365	cds31316
LOC108979365	id268603
LOC108979367	cds31318
LOC108979368	id268636
LOC108979369	cds31317
LOC108979371	cds31322
LOC108979371	id268659
LOC108979371	id268661
LOC108979372	cds31319
LOC108979372	id268638
LOC108979372	id268645
LOC108979374	cds31324
LOC108979378	cds31301
LOC108979379	cds31333
LOC108979379	id268718
LOC108979380	cds31307
LOC108979380	id268546
LOC108979382	id268727
LOC108979385	cds31330
LOC108979385	id268697
LOC108979385	id268698
LOC108979386	cds31311
LOC108979386	id268560
LOC108979386	id268564
LOC108979387	cds31308
LOC108979387	id268557
LOC108979388	cds31328
LOC108979388	cds31329
LOC108979388	id268692
LOC108979389	cds31304
LOC108979393	cds31339
LOC108979393	id268756
LOC108979396	cds31341
LOC108979396	id268774
LOC108979396	id268776
LOC108979401	cds31345
LOC108979403	cds31348
LOC108979405	cds31349
LOC108979408	cds31352
LOC108979410	cds31354
LOC108979412	id268862
LOC108979413	cds31356
LOC108979413	id268870
LOC108979413	id268871
LOC108979414	cds31357
LOC108979414	id268874
LOC108979416	id268885
LOC108979417	cds31358
LOC108979417	id268887
LOC108979446	cds31382
LOC108979451	cds31393
LOC108979451	id269112
LOC108979451	id269123
LOC108979458	id269156
LOC108979468	cds31405
LOC108979468	id269193
LOC108979468	rna35627
LOC108979469	cds31406
LOC108979469	id269200
LOC108979470	cds31408
LOC108979472	cds31409
LOC108979473	cds31413
LOC108979473	id269241
LOC108979474	cds31411
LOC108979474	id269221
LOC108979475	cds31415
LOC108979475	id269262
LOC108979475	rna35637
LOC108979476	cds31421
LOC108979476	cds31422
LOC108979476	cds31423
LOC108979478	cds31420
LOC108979478	id269322
LOC108979480	cds31416
LOC108979482	cds31417
LOC108979482	id269320
LOC108979483	cds31425
LOC108979483	id269343
LOC108979484	cds31427
LOC108979484	id269355
LOC108979485	cds31424
LOC108979486	cds31430
LOC108979487	cds31434
LOC108979487	id269402
LOC108979491	cds31445
LOC108979493	cds31440
LOC108979493	id269424
LOC108979494	cds31443
LOC108979495	cds31442
LOC108979496	cds31444
LOC108979498	cds31449
LOC108979498	id269477
LOC108979498	id269482
LOC108979498	id269484
LOC108979498	rna35672
LOC108979500	cds31447
LOC108979500	id269468
LOC108979500	rna35670
LOC108979501	cds31453
LOC108979501	id269505
LOC108979502	cds31451
LOC108979502	id269488
LOC108979502	id269489
LOC108979503	id269492
LOC108979505	cds31455
LOC108979507	cds31462
LOC108979511	id269564
LOC108979512	cds31459
LOC108979512	id269533
LOC108979512	id269535
LOC108979512	id269537
LOC108979516	cds31467
LOC108979516	id269567
LOC108979516	id269586
LOC108979523	id269634
LOC108979523	id269635
LOC108979524	cds31476
LOC108979527	cds31478
LOC108979527	id269666
LOC108979530	cds31482
LOC108979533	cds31485
LOC108979533	id269710
LOC108979537	cds31488
LOC108979542	cds31498
LOC108979542	id269772
LOC108979542	rna35726
LOC108979552	cds31512
LOC108979552	cds31513
LOC108979552	id269840
LOC108979552	id269844
LOC108979552	id269848
LOC108979554	cds31495
LOC108979554	id269760
LOC108979554	id269761
LOC108979555	cds31514
LOC108979555	id269852
LOC108979556	cds31506
LOC108979556	id269813
LOC108979560	cds31520
LOC108979560	id269907
LOC108979561	cds31504
LOC108979561	cds31505
LOC108979565	cds31524
LOC108979567	cds326
LOC108979568	id270002
LOC108979568	id270004
LOC108979569	cds31525
LOC108979570	id269945
LOC108979572	cds31527
LOC108979572	id269997
LOC108979573	cds31532
LOC108979575	cds31535
LOC108979577	cds31538
LOC108979578	cds31537
LOC108979578	id270113
LOC108979582	cds31541
LOC108979584	cds31543
LOC108979587	cds31544
LOC108979587	id270155
LOC108979589	id270168
LOC108979589	rna35790
LOC108979597	cds31559
LOC108979602	cds31555
LOC108979602	id270217
LOC108979603	id270224
LOC108979603	rna35801
LOC108979604	cds31553
LOC108979604	id270206
LOC108979605	cds31558
LOC108979605	id270225
LOC108979605	id270227
LOC108979605	id270228
LOC108979606	cds31554
LOC108979606	id270210
LOC108979607	cds31560
LOC108979607	id270241
LOC108979608	id270242
LOC108979610	cds31563
LOC108979615	cds31566
LOC108979616	cds31577
LOC108979616	cds31578
LOC108979616	id270360
LOC108979616	id270363
LOC108979616	rna35826
LOC108979617	cds31575
LOC108979618	cds31574
LOC108979624	cds31573
LOC108979625	id270365
LOC108979628	cds31584
LOC108979629	cds31586
LOC108979629	id270495
LOC108979629	id270496
LOC108979631	cds31588
LOC108979631	id270502
LOC108979634	cds31594
LOC108979637	id270524
LOC108979639	cds31592
LOC108979639	id270528
LOC108979639	rna35846
LOC108979643	cds31597
LOC108979643	id270561
LOC108979645	cds31602
LOC108979650	cds31608
LOC108979651	cds31610
LOC108979651	id270639
LOC108979656	cds31615
LOC108979656	id270682
LOC108979657	cds31613
LOC108979658	cds31612
LOC108979666	cds31618
LOC108979676	rna35896
LOC108979677	cds31637
LOC108979677	cds31638
LOC108979678	cds31634
LOC108979678	cds31635
LOC108979678	id270794
LOC108979678	id270796
LOC108979678	rna35899
LOC108979680	id270830
LOC108979682	cds31641
LOC108979682	id270844
LOC108979686	cds31642
LOC108979686	cds31646
LOC108979688	id270935
LOC108979688	id270938
LOC108979695	cds31656
LOC108979695	id270976
LOC108979695	id270980
LOC108979697	cds31662
LOC108979697	id271030
LOC108979697	id271031
LOC108979697	rna35929
LOC108979699	cds31666
LOC108979699	id271097
LOC108979701	cds31663
LOC108979701	id271035
LOC108979702	cds31669
LOC108979703	cds31667
LOC108979703	rna35934
LOC108979708	cds31673
LOC108979708	id271135
LOC108979709	cds31672
LOC108979709	id271131
LOC108979709	id271134
LOC108979710	cds31675
LOC108979710	id271185
LOC108979710	id271192
LOC108979710	id271195
LOC108979711	id271197
LOC108979713	id271196
LOC108979713	rna35949
LOC108979714	cds31681
LOC108979715	id271222
LOC108979718	cds31687
LOC108979718	id271243
LOC108979720	cds31685
LOC108979720	id271239
LOC108979720	id271241
LOC108979721	cds31704
LOC108979723	cds31712
LOC108979723	id271461
LOC108979730	id271373
LOC108979731	cds31697
LOC108979731	id271316
LOC108979733	cds31691
LOC108979735	cds31721
LOC108979735	id271518
LOC108979735	id271519
LOC108979737	id271496
LOC108979738	cds31716
LOC108979738	id271485
LOC108979739	cds31713
LOC108979739	cds31714
LOC108979739	id271470
LOC108979741	cds31706
LOC108979741	cds31707
LOC108979742	cds31725
LOC108979742	cds31726
LOC108979743	cds31711
LOC108979744	cds31727
LOC108979750	cds31734
LOC108979750	id271678
LOC108979758	cds31739
LOC108979763	cds31750
LOC108979763	id271863
LOC108979767	cds31747
LOC108979769	cds31749
LOC108979769	id271861
LOC108979769	id271862
LOC108979772	cds31764
LOC108979773	id271899
LOC108979775	cds31767
LOC108979779	cds3150
LOC108979779	cds3153
LOC108979780	cds31776
LOC108979780	id271997
LOC108979781	cds31774
LOC108979791	id272056
LOC108979792	id272082
LOC108979794	cds31792
LOC108979796	cds31794
LOC108979796	id272104
LOC108979800	id272131
LOC108979800	id272132
LOC108979800	id272133
LOC108979801	cds31799
LOC108979801	id272136
LOC108979803	cds31807
LOC108979803	id272171
LOC108979805	id272172
LOC108979806	cds31802
LOC108979806	id272144
LOC108979807	cds31800
LOC108979807	rna36081
LOC108979808	cds31801
LOC108979809	cds31808
LOC108979809	id272178
LOC108979810	id272192
LOC108979813	cds3156
LOC108979813	id23538
LOC108979816	cds31812
LOC108979816	id272211
LOC108979817	cds31816
LOC108979817	id272221
LOC108979817	id272232
LOC108979817	id272234
LOC108979818	cds31815
LOC108979819	id272251
LOC108979820	cds31820
LOC108979821	cds31822
LOC108979821	id272269
LOC108979822	cds31821
LOC108979822	id272268
LOC108979822	rna36104
LOC108979828	cds3159
LOC108979828	id23554
LOC108979834	cds31831
LOC108979834	id272302
LOC108979835	cds31832
LOC108979837	id272335
LOC108979842	cds31836
LOC108979849	cds31841
LOC108979849	id272371
LOC108979850	cds31843
LOC108979850	id272385
LOC108979856	id23560
LOC108979856	rna3539
LOC108979860	cds31850
LOC108979860	id272415
LOC108979860	id272417
LOC108979862	cds31851
LOC108979873	cds31864
LOC108979873	id272536
LOC108979877	cds31859
LOC108979882	cds31870
LOC108979884	id272566
LOC108979892	cds31874
LOC108979892	id272571
LOC108979892	id272572
LOC108979892	id272577
LOC108979892	id272578
LOC108979893	cds31878
LOC108979895	cds31883
LOC108979895	id272635
LOC108979896	id272645
LOC108979904	cds31899
LOC108979904	id272752
LOC108979906	cds3170
LOC108979906	cds3171
LOC108979906	id23646
LOC108979906	id23657
LOC108979910	cds31915
LOC108979914	cds31920
LOC108979914	id272938
LOC108979915	cds31921
LOC108979915	id272940
LOC108979915	id272948
LOC108979921	cds31926
LOC108979921	cds31927
LOC108979921	cds31928
LOC108979922	cds3172
LOC108979922	cds3174
LOC108979922	cds3175
LOC108979922	id23682
LOC108979922	rna3553
LOC108979933	rna36256
LOC108979935	cds31944
LOC108979935	rna36243
LOC108979936	cds31945
LOC108979936	id273131
LOC108979936	rna36244
LOC108979937	cds31942
LOC108979937	id273112
LOC108979938	rna36254
LOC108979939	cds31948
LOC108979939	cds31949
LOC108979939	rna36248
LOC108979941	cds31952
LOC108979943	id273120
LOC108979949	cds31965
LOC108979949	id273276
LOC108979950	cds31960
LOC108979951	cds31959
LOC108979951	id273228
LOC108979951	id273229
LOC108979951	id273231
LOC108979952	cds31963
LOC108979953	cds3180
LOC108979954	cds31957
LOC108979962	cds31971
LOC108979962	id273305
LOC108979964	cds31974
LOC108979966	id273334
LOC108979966	rna36279
LOC108979967	id273333
LOC108979969	cds31981
LOC108979969	id273340
LOC108979972	cds31983
LOC108979972	id273347
LOC108979982	cds31989
LOC108979982	id273461
LOC108979982	id273462
LOC108979988	cds3185
LOC108979988	id23813
LOC108979988	id23821
LOC108979994	cds32004
LOC108979994	id273519
LOC108979996	cds32005
LOC108980002	cds32010
LOC108980004	cds32017
LOC108980004	cds32019
LOC108980004	id273653
LOC108980004	id273658
LOC108980005	cds32012
LOC108980005	id273599
LOC108980005	id273600
LOC108980006	cds32011
LOC108980006	rna36328
LOC108980009	id273677
LOC108980015	cds32025
LOC108980016	cds32024
LOC108980016	id273694
LOC108980017	cds32021
LOC108980022	cds32032
LOC108980022	id273747
LOC108980028	cds32040
LOC108980028	id273795
LOC108980029	cds32041
LOC108980029	id273804
LOC108980031	cds32038
LOC108980032	cds32036
LOC108980032	id273763
LOC108980032	rna36356
LOC108980033	cds32042
LOC108980033	id273815
LOC108980034	cds32037
LOC108980035	cds32043
LOC108980036	cds32047
LOC108980039	cds32050
LOC108980039	id273864
LOC108980039	id273870
LOC108980039	id273873
LOC108980039	id273875
LOC108980046	cds3193
LOC108980046	id23880
LOC108980046	id23884
LOC108980050	cds32069
LOC108980061	cds3194
LOC108980065	cds32067
LOC108980065	id273953
LOC108980071	cds3198
LOC108980073	cds32079
LOC108980075	cds32081
LOC108980082	cds32088
LOC108980082	rna36413
LOC108980085	cds32089
LOC108980085	id274077
LOC108980086	cds32090
LOC108980087	id274089
LOC108980090	cds32093
LOC108980091	cds32096
LOC108980095	cds32101
LOC108980100	cds32098
LOC108980100	id274144
LOC108980102	cds32108
LOC108980102	id274233
LOC108980103	cds32105
LOC108980103	id274200
LOC108980104	cds32109
LOC108980106	cds331
LOC108980106	id3053
LOC108980106	id3054
LOC108980107	cds3203
LOC108980109	cds32121
LOC108980111	cds3204
LOC108980111	cds3205
LOC108980111	id23960
LOC108980111	id23963
LOC108980112	id274305
LOC108980113	cds32126
LOC108980113	id274310
LOC108980114	cds32127
LOC108980115	cds32128
LOC108980115	id274324
LOC108980116	cds32129
LOC108980121	cds3206
LOC108980121	id23967
LOC108980121	rna3592
LOC108980122	cds32132
LOC108980122	id274353
LOC108980125	cds32144
LOC108980125	id274409
LOC108980126	cds32143
LOC108980126	id274398
LOC108980127	cds32160
LOC108980128	cds32146
LOC108980128	id274420
LOC108980128	rna36482
LOC108980130	cds32154
LOC108980130	cds32157
LOC108980132	id274528
LOC108980132	id274536
LOC108980135	cds32161
LOC108980136	id274551
LOC108980137	cds32163
LOC108980139	cds32164
LOC108980139	id274589
LOC108980141	cds32168
LOC108980141	id274612
LOC108980142	cds3208
LOC108980144	cds32165
LOC108980144	cds32166
LOC108980144	id274591
LOC108980144	id274600
LOC108980145	id274623
LOC108980146	cds32173
LOC108980148	cds3209
LOC108980148	id23987
LOC108980153	cds32181
LOC108980153	id274682
LOC108980153	id274692
LOC108980153	id274696
LOC108980154	cds32183
LOC108980154	id274699
LOC108980154	id274705
LOC108980154	id274707
LOC108980156	cds32185
LOC108980156	id274719
LOC108980156	rna36524
LOC108980162	cds32189
LOC108980162	id274744
LOC108980163	cds32193
LOC108980163	id274761
LOC108980163	id274764
LOC108980170	id274780
LOC108980171	cds32196
LOC108980174	cds333
LOC108980174	id3058
LOC108980174	id3061
LOC108980180	cds32205
LOC108980180	id274841
LOC108980180	id274848
LOC108980180	rna36547
LOC108980180	rna36548
LOC108980186	id274905
LOC108980189	id275017
LOC108980191	cds32215
LOC108980191	id274911
LOC108980191	id274913
LOC108980193	cds32225
LOC108980193	id275101
LOC108980197	cds32231
LOC108980197	id275124
LOC108980198	cds32228
LOC108980198	cds32230
LOC108980198	id275121
LOC108980203	cds32235
LOC108980203	id275147
LOC108980210	cds32246
LOC108980210	id275209
LOC108980213	cds32243
LOC108980213	cds32244
LOC108980213	id275199
LOC108980213	id275208
LOC108980214	cds32241
LOC108980217	cds32247
LOC108980217	id275213
LOC108980217	id275220
LOC108980220	id275238
LOC108980228	cds32259
LOC108980230	cds32261
LOC108980231	cds3223
LOC108980232	cds32263
LOC108980232	id275313
LOC108980232	id275314
LOC108980239	cds32271
LOC108980240	cds3225
LOC108980240	id24105
LOC108980240	id24106
LOC108980247	cds32273
LOC108980249	id275413
LOC108980250	cds32279
LOC108980256	cds32284
LOC108980258	cds32286
LOC108980266	id275497
LOC108980270	id24126
LOC108980284	cds32311
LOC108980284	id275693
LOC108980286	id275702
LOC108980287	cds32317
LOC108980289	cds32315
LOC108980289	id275721
LOC108980290	cds3235
LOC108980290	id24173
LOC108980290	id24175
LOC108980290	id24177
LOC108980291	cds32314
LOC108980298	cds32323
LOC108980299	id275802
LOC108980311	cds334
LOC108980313	rna36726
LOC108980316	cds3236
LOC108980317	id275921
LOC108980319	cds32358
LOC108980319	id276048
LOC108980320	cds32350
LOC108980320	cds32351
LOC108980320	id275989
LOC108980321	cds32353
LOC108980322	cds32345
LOC108980322	id275966
LOC108980323	id275917
LOC108980323	id275919
LOC108980325	cds32341
LOC108980325	id275911
LOC108980325	id275912
LOC108980326	id276102
LOC108980327	cds32364
LOC108980327	id276152
LOC108980327	rna36752
LOC108980329	id275967
LOC108980329	rna36736
LOC108980333	cds32370
LOC108980333	id276177
LOC108980333	id276178
LOC108980339	cds32377
LOC108980339	id276231
LOC108980340	cds32378
LOC108980341	cds32375
LOC108980341	cds32376
LOC108980341	id276214
LOC108980342	cds32384
LOC108980343	cds3243
LOC108980343	id24232
LOC108980345	cds32392
LOC108980347	cds32391
LOC108980347	id276363
LOC108980347	id276364
LOC108980348	cds32389
LOC108980348	cds32390
LOC108980349	cds32386
LOC108980349	id276316
LOC108980350	cds32394
LOC108980350	id276383
LOC108980351	cds32393
LOC108980351	id276377
LOC108980356	cds32399
LOC108980356	id276418
LOC108980357	cds32402
LOC108980357	id276509
LOC108980357	id276521
LOC108980357	rna36794
LOC108980358	id276425
LOC108980359	cds32407
LOC108980359	id276532
LOC108980366	cds32414
LOC108980367	cds3248
LOC108980367	id24247
LOC108980367	id24251
LOC108980370	id276610
LOC108980370	rna36810
LOC108980372	cds32421
LOC108980372	id276613
LOC108980374	cds32423
LOC108980374	id276621
LOC108980374	id276622
LOC108980377	cds32426
LOC108980382	cds32429
LOC108980383	id276655
LOC108980387	cds32437
LOC108980387	id276690
LOC108980388	cds32433
LOC108980391	cds32438
LOC108980391	id276694
LOC108980392	cds32443
LOC108980392	rna36837
LOC108980393	cds3249
LOC108980393	cds3250
LOC108980393	id24287
LOC108980393	id24316
LOC108980393	id24323
LOC108980393	id24331
LOC108980394	cds32444
LOC108980395	cds32432
LOC108980395	id276665
LOC108980395	id276666
LOC108980395	id276668
LOC108980400	cds32455
LOC108980400	id276799
LOC108980400	id276809
LOC108980407	cds32457
LOC108980411	cds32463
LOC108980411	id276835
LOC108980411	id276836
LOC108980412	cds32462
LOC108980412	id276833
LOC108980412	id276834
LOC108980413	cds32466
LOC108980416	cds32473
LOC108980416	id276896
LOC108980418	cds3253
LOC108980419	cds32474
LOC108980419	id276901
LOC108980419	id276908
LOC108980423	cds32479
LOC108980423	id276945
LOC108980424	id276952
LOC108980426	cds3256
LOC108980427	id276986
LOC108980429	cds32490
LOC108980430	cds32494
LOC108980430	cds32495
LOC108980431	cds32496
LOC108980431	id277073
LOC108980431	id277074
LOC108980432	cds32493
LOC108980433	cds3254
LOC108980433	id24344
LOC108980433	id24345
LOC108980434	cds32497
LOC108980434	id277089
LOC108980434	id277094
LOC108980434	id277110
LOC108980434	id277125
LOC108980435	cds32499
LOC108980437	cds32501
LOC108980440	cds3255
LOC108980440	rna3646
LOC108980442	cds32504
LOC108980446	cds32507
LOC108980446	id277189
LOC108980447	cds3258
LOC108980448	cds32512
LOC108980448	id277208
LOC108980449	cds32513
LOC108980449	id277221
LOC108980450	cds32515
LOC108980450	id277227
LOC108980451	cds32511
LOC108980452	rna36916
LOC108980460	cds32522
LOC108980460	id277252
LOC108980460	rna36921
LOC108980462	cds32538
LOC108980462	id277342
LOC108980462	id277343
LOC108980463	id277348
LOC108980465	cds32535
LOC108980465	id277327
LOC108980465	id277332
LOC108980467	cds32527
LOC108980467	id277275
LOC108980467	id277285
LOC108980467	id277312
LOC108980468	id277273
LOC108980472	cds32542
LOC108980472	id277362
LOC108980473	cds32541
LOC108980473	id277354
LOC108980473	id277355
LOC108980473	rna36941
LOC108980476	cds32559
LOC108980477	cds32558
LOC108980477	id277434
LOC108980479	cds32560
LOC108980479	id277442
LOC108980479	id277443
LOC108980483	id277436
LOC108980488	cds32549
LOC108980488	id277382
LOC108980489	cds32557
LOC108980489	id277417
LOC108980498	id277482
LOC108980499	cds32568
LOC108980501	cds3284
LOC108980501	id24521
LOC108980503	id277484
LOC108980507	cds32577
LOC108980508	cds32578
LOC108980516	cds32582
LOC108980516	id277563
LOC108980521	cds3286
LOC108980521	id24554
LOC108980523	cds32592
LOC108980523	id277618
LOC108980523	rna36997
LOC108980525	cds32594
LOC108980525	id277622
LOC108980528	cds32598
LOC108980530	cds32601
LOC108980530	id277645
LOC108980530	rna37006
LOC108980534	id277655
LOC108980535	cds32605
LOC108980535	id277667
LOC108980535	id277682
LOC108980539	cds32609
LOC108980539	id277690
LOC108980540	id277761
LOC108980540	id277763
LOC108980541	cds32624
LOC108980541	id277790
LOC108980541	id277791
LOC108980542	cds32618
LOC108980542	id277774
LOC108980543	cds32615
LOC108980543	cds32616
LOC108980543	id277757
LOC108980543	id277759
LOC108980545	cds32613
LOC108980545	cds32614
LOC108980545	id277749
LOC108980547	cds32619
LOC108980547	cds32621
LOC108980547	id277777
LOC108980547	id277779
LOC108980547	id277787
LOC108980547	rna37026
LOC108980547	rna37029
LOC108980552	cds32628
LOC108980552	id277823
LOC108980557	cds32638
LOC108980557	id277855
LOC108980557	id277856
LOC108980558	cds32633
LOC108980564	id277904
LOC108980566	cds32644
LOC108980566	id277907
LOC108980567	cds32645
LOC108980567	id277917
LOC108980573	id277975
LOC108980573	id277981
LOC108980574	cds32659
LOC108980574	id277985
LOC108980577	cds32661
LOC108980579	cds32662
LOC108980580	cds32664
LOC108980580	id278002
LOC108980580	id278004
LOC108980581	cds32670
LOC108980581	cds32673
LOC108980581	cds32675
LOC108980582	cds32668
LOC108980589	cds32686
LOC108980589	cds32687
LOC108980590	cds32683
LOC108980590	cds32684
LOC108980590	id278206
LOC108980591	id278174
LOC108980594	cds32691
LOC108980594	id278279
LOC108980597	id278306
LOC108980597	rna37103
LOC108980598	id278311
LOC108980599	cds32698
LOC108980599	id278331
LOC108980600	cds32696
LOC108980602	cds32700
LOC108980602	id278339
LOC108980604	id24797
LOC108980606	cds32702
LOC108980607	id278465
LOC108980607	rna37127
LOC108980613	cds32707
LOC108980613	cds32708
LOC108980613	cds32709
LOC108980613	id278389
LOC108980613	id278392
LOC108980617	cds32717
LOC108980618	id278475
LOC108980618	id278479
LOC108980620	cds32723
LOC108980620	cds32724
LOC108980623	cds32728
LOC108980623	id278564
LOC108980623	id278566
LOC108980623	rna37141
LOC108980625	id278574
LOC108980628	cds32735
LOC108980629	cds32733
LOC108980629	cds32734
LOC108980629	id278591
LOC108980630	cds32736
LOC108980630	id278596
LOC108980630	id278597
LOC108980632	cds32744
LOC108980632	id278622
LOC108980633	cds32738
LOC108980633	id278602
LOC108980633	rna37151
LOC108980643	cds32757
LOC108980643	rna37172
LOC108980644	cds32753
LOC108980644	id278657
LOC108980646	cds32763
LOC108980648	id278790
LOC108980649	cds32767
LOC108980650	cds32766
LOC108980650	id278752
LOC108980650	id278753
LOC108980651	cds32762
LOC108980652	cds32772
LOC108980652	id278807
LOC108980657	cds32775
LOC108980658	id278825
LOC108980660	id278858
LOC108980660	rna37199
LOC108980661	cds32776
LOC108980661	cds32777
LOC108980667	cds32786
LOC108980668	cds32784
LOC108980672	cds32789
LOC108980680	id278944
LOC108980683	cds32800
LOC108980683	id278953
LOC108980683	id278957
LOC108980683	id278958
LOC108980683	rna37222
LOC108980683	rna37223
LOC108980684	cds32804
LOC108980685	cds32803
LOC108980686	cds32806
LOC108980686	id278975
LOC108980687	cds32799
LOC108980687	id278947
LOC108980691	cds3299
LOC108980691	id24628
LOC108980696	cds32812
LOC108980698	cds32814
LOC108980698	id279030
LOC108980700	cds32815
LOC108980700	id279047
LOC108980703	cds32816
LOC108980703	id279060
LOC108980705	id279091
LOC108980717	cds32823
LOC108980718	cds32827
LOC108980718	id279174
LOC108980719	id279186
LOC108980719	rna37260
LOC108980727	rna37267
LOC108980740	cds32847
LOC108980740	id279279
LOC108980743	cds32852
LOC108980743	id279314
LOC108980743	id279325
LOC108980745	cds32855
LOC108980745	id279336
LOC108980756	cds32868
LOC108980756	id279398
LOC108980759	cds32865
LOC108980759	id279392
LOC108980761	id279396
LOC108980763	cds32885
LOC108980764	cds32880
LOC108980766	id279495
LOC108980768	cds32878
LOC108980768	id279473
LOC108980768	id279493
LOC108980769	cds32875
LOC108980769	id279459
LOC108980769	id279460
LOC108980770	cds32873
LOC108980771	cds32874
LOC108980771	id279451
LOC108980772	cds3268
LOC108980773	cds32883
LOC108980773	id279504
LOC108980774	cds32887
LOC108980774	id279542
LOC108980774	rna37322
LOC108980776	cds32886
LOC108980776	id279531
LOC108980781	cds32890
LOC108980782	cds32891
LOC108980782	id279568
LOC108980784	cds32893
LOC108980787	id279632
LOC108980788	cds32896
LOC108980788	id279608
LOC108980791	cds32895
LOC108980791	id279605
LOC108980792	cds32902
LOC108980792	id279659
LOC108980794	rna37341
LOC108980800	cds3267
LOC108980806	cds32921
LOC108980806	id279829
LOC108980806	id279832
LOC108980806	rna37363
LOC108980807	cds32910
LOC108980807	id279727
LOC108980808	cds32923
LOC108980809	cds32908
LOC108980809	cds32909
LOC108980810	cds32911
LOC108980810	id279753
LOC108980810	id279754
LOC108980813	rna37367
LOC108980816	id279872
LOC108980819	cds3264
LOC108980820	cds32931
LOC108980820	id279885
LOC108980820	id279886
LOC108980821	id279888
LOC108980824	cds32934
LOC108980825	cds32935
LOC108980826	cds32936
LOC108980826	id279909
LOC108980826	id279910
LOC108980828	cds32937
LOC108980829	cds3265
LOC108980831	id279928
LOC108980836	id280029
LOC108980837	cds3262
LOC108980838	cds32949
LOC108980838	cds32950
LOC108980838	cds32951
LOC108980838	id280034
LOC108980838	id280054
LOC108980838	id280063
LOC108980839	cds32944
LOC108980839	cds32945
LOC108980840	cds32956
LOC108980840	id280106
LOC108980844	cds338
LOC108980846	cds32967
LOC108980848	cds32969
LOC108980848	cds32970
LOC108980849	id280227
LOC108980851	cds32979
LOC108980851	id280292
LOC108980851	rna37426
LOC108980852	cds32973
LOC108980856	cds32981
LOC108980863	rna37437
LOC108980866	cds32983
LOC108980866	id280320
LOC108980870	cds33008
LOC108980870	id280542
LOC108980870	rna37477
LOC108980873	rna37471
LOC108980875	cds3277
LOC108980881	cds3273
LOC108980886	cds3274
LOC108980886	cds3275
LOC108980890	cds33015
LOC108980890	id280572
LOC108980890	id280583
LOC108980891	cds33011
LOC108980892	cds33016
LOC108980892	id280585
LOC108980892	id280591
LOC108980893	cds33018
LOC108980895	id280636
LOC108980899	cds33035
LOC108980899	id280701
LOC108980899	id280703
LOC108980900	cds33038
LOC108980900	id280732
LOC108980900	id280738
LOC108980901	cds3279
LOC108980902	cds33040
LOC108980902	id280751
LOC108980903	cds33037
LOC108980903	id280721
LOC108980903	id280729
LOC108980904	cds33032
LOC108980908	cds3280
LOC108980911	cds33046
LOC108980913	cds33053
LOC108980914	rna37521
LOC108980919	id280974
LOC108980929	cds33070
LOC108980929	id281037
LOC108980929	rna37546
LOC108980936	cds33076
LOC108980936	id281058
LOC108980937	cds33075
LOC108980937	rna37553
LOC108980938	cds33077
LOC108980938	id281059
LOC108980938	id281072
LOC108980940	cds33078
LOC108980940	id281086
LOC108980941	id281099
LOC108980941	id281100
LOC108980941	id281102
LOC108980941	id281103
LOC108980942	cds3287
LOC108980942	id24561
LOC108980944	rna37564
LOC108980946	cds33083
LOC108980950	cds33088
LOC108980955	cds33090
LOC108980957	cds3290
LOC108980957	cds3291
LOC108980957	cds3292
LOC108980962	cds33108
LOC108980962	id281223
LOC108980962	id281250
LOC108980963	cds342
LOC108980968	cds33105
LOC108980968	id281197
LOC108980968	id281200
LOC108980969	cds33102
LOC108980969	id281187
LOC108980970	cds33103
LOC108980971	cds33104
LOC108980976	cds33123
LOC108980976	id281357
LOC108980977	cds3289
LOC108980979	id281358
LOC108980979	rna37611
LOC108980981	cds33126
LOC108980981	id281366
LOC108980981	id281367
LOC108980984	cds33131
LOC108980984	id281390
LOC108980988	cds33132
LOC108980988	id281406
LOC108980990	cds33133
LOC108980990	id281417
LOC108980996	id281473
LOC108980997	cds33141
LOC108981001	cds33144
LOC108981003	cds3301
LOC108981003	id24633
LOC108981010	cds33153
LOC108981014	id281589
LOC108981015	id281602
LOC108981017	cds3304
LOC108981017	id24636
LOC108981018	id281662
LOC108981020	cds33162
LOC108981020	id281622
LOC108981022	cds33168
LOC108981023	cds33165
LOC108981023	id281660
LOC108981023	id281661
LOC108981024	cds33164
LOC108981025	cds33160
LOC108981026	cds33163
LOC108981038	cds33181
LOC108981038	id281747
LOC108981038	id281749
LOC108981038	id281750
LOC108981039	cds33178
LOC108981039	cds33179
LOC108981040	id24652
LOC108981044	cds33184
LOC108981048	cds33186
LOC108981048	id281778
LOC108981050	cds33194
LOC108981050	id281825
LOC108981050	id281826
LOC108981050	id281829
LOC108981051	cds33190
LOC108981052	cds33193
LOC108981052	id281815
LOC108981053	cds33191
LOC108981053	id281807
LOC108981053	rna37688
LOC108981059	cds33198
LOC108981059	id281858
LOC108981060	cds33199
LOC108981060	id281864
LOC108981061	id281870
LOC108981063	cds33200
LOC108981063	id281881
LOC108981063	id281884
LOC108981064	cds33201
LOC108981067	cds3309
LOC108981071	cds33205
LOC108981071	id281911
LOC108981083	cds33217
LOC108981083	id281947
LOC108981083	id281956
LOC108981083	id281958
LOC108981084	cds33218
LOC108981085	cds33219
LOC108981086	cds3314
LOC108981089	id282015
LOC108981094	cds33228
LOC108981094	id282034
LOC108981098	cds33245
LOC108981100	cds33247
LOC108981100	id282140
LOC108981100	id282145
LOC108981102	cds33241
LOC108981102	id282107
LOC108981102	id282110
LOC108981103	cds33242
LOC108981105	cds33248
LOC108981105	cds33249
LOC108981105	id282166
LOC108981105	rna37755
LOC108981114	cds33254
LOC108981114	cds33255
LOC108981116	cds33256
LOC108981117	cds33257
LOC108981119	cds33258
LOC108981119	rna37765
LOC108981127	cds33264
LOC108981128	cds3319
LOC108981134	cds33270
LOC108981134	id282304
LOC108981136	cds33271
LOC108981139	id282358
LOC108981139	id282364
LOC108981140	cds33277
LOC108981141	cds33276
LOC108981141	id282371
LOC108981143	cds3322
LOC108981144	cds33279
LOC108981145	id282385
LOC108981146	cds33283
LOC108981146	cds33284
LOC108981147	cds33282
LOC108981147	id282392
LOC108981148	cds33281
LOC108981148	id282387
LOC108981149	cds33289
LOC108981151	cds33288
LOC108981151	id282439
LOC108981151	id282440
LOC108981152	cds33285
LOC108981152	cds33286
LOC108981153	id282461
LOC108981155	cds3323
LOC108981157	cds33293
LOC108981163	cds3325
LOC108981165	cds33303
LOC108981165	id282544
LOC108981166	cds33304
LOC108981166	id282549
LOC108981166	id282553
LOC108981166	id282555
LOC108981167	id282532
LOC108981168	cds33302
LOC108981168	id282536
LOC108981168	id282543
LOC108981169	cds33310
LOC108981170	id282558
LOC108981171	cds33307
LOC108981171	id282563
LOC108981171	id282571
LOC108981172	cds33309
LOC108981174	cds33312
LOC108981174	id282606
LOC108981175	cds343
LOC108981175	id3199
LOC108981175	id3201
LOC108981181	cds33317
LOC108981184	cds33318
LOC108981184	id282666
LOC108981186	cds33320
LOC108981186	id282674
LOC108981187	cds33321
LOC108981187	id282681
LOC108981188	cds33323
LOC108981188	id282690
LOC108981188	id282698
LOC108981188	id282699
LOC108981188	id282703
LOC108981189	id282723
LOC108981189	id282725
LOC108981190	id282716
LOC108981191	cds33328
LOC108981194	cds33331
LOC108981194	id282745
LOC108981196	cds33333
LOC108981196	id282847
LOC108981197	id282984
LOC108981199	cds3330
LOC108981199	id24786
LOC108981200	cds33343
LOC108981200	id283033
LOC108981200	id283052
LOC108981200	id283059
LOC108981200	id283061
LOC108981201	cds33339
LOC108981201	id283027
LOC108981201	rna37873
LOC108981202	cds33338
LOC108981202	id283005
LOC108981202	id283006
LOC108981203	cds33337
LOC108981206	cds3331
LOC108981206	id24789
LOC108981207	cds33348
LOC108981207	id283108
LOC108981208	cds33349
LOC108981208	id283112
LOC108981208	rna37883
LOC108981210	cds33354
LOC108981212	cds33352
LOC108981212	id283135
LOC108981221	cds33370
LOC108981222	cds33372
LOC108981223	cds33374
LOC108981226	id283242
LOC108981227	cds33376
LOC108981227	cds33377
LOC108981227	cds33378
LOC108981227	id283304
LOC108981227	id283309
LOC108981227	id283314
LOC108981227	id283319
LOC108981227	rna37914
LOC108981228	cds33380
LOC108981228	id283333
LOC108981228	id283335
LOC108981229	cds3335
LOC108981229	id24799
LOC108981229	id24800
LOC108981231	cds33382
LOC108981232	cds33381
LOC108981232	id283337
LOC108981239	id283382
LOC108981239	rna37925
LOC108981243	cds33389
LOC108981243	id283396
LOC108981244	id283410
LOC108981244	id283422
LOC108981254	cds344
LOC108981254	id3202
LOC108981254	id3210
LOC108981255	cds33397
LOC108981257	cds3338
LOC108981258	cds33399
LOC108981258	id283488
LOC108981264	cds33407
LOC108981270	id283545
LOC108981272	cds33414
LOC108981272	id283553
LOC108981273	id283561
LOC108981276	cds33417
LOC108981280	cds33424
LOC108981281	cds33421
LOC108981281	id283609
LOC108981282	cds3341
LOC108981288	cds33430
LOC108981288	id283640
LOC108981289	cds33431
LOC108981290	cds33435
LOC108981290	id283689
LOC108981291	cds3346
LOC108981291	id24836
LOC108981291	rna3746
LOC108981292	cds33436
LOC108981292	id283704
LOC108981292	id283711
LOC108981294	cds33437
LOC108981294	cds33438
LOC108981294	id283712
LOC108981294	rna37984
LOC108981297	cds33434
LOC108981302	cds33448
LOC108981302	id283793
LOC108981303	id283783
LOC108981304	cds33447
LOC108981304	id283784
LOC108981304	id283788
LOC108981305	id283789
LOC108981305	id283792
LOC108981315	cds33460
LOC108981315	cds33461
LOC108981315	id283866
LOC108981315	id283869
LOC108981316	cds33455
LOC108981318	cds3349
LOC108981318	id24857
LOC108981319	cds33453
LOC108981319	cds33454
LOC108981319	id283813
LOC108981321	cds33465
LOC108981321	id283893
LOC108981323	cds33467
LOC108981333	cds3354
LOC108981334	id283968
LOC108981337	cds33478
LOC108981338	cds33485
LOC108981341	rna38034
LOC108981342	cds33484
LOC108981343	cds33481
LOC108981343	id283998
LOC108981343	id283999
LOC108981347	cds33487
LOC108981347	id284023
LOC108981348	cds3357
LOC108981357	cds3355
LOC108981360	cds33498
LOC108981360	id284077
LOC108981360	rna38051
LOC108981367	cds3364
LOC108981367	id24949
LOC108981368	cds33511
LOC108981368	id284130
LOC108981371	cds33502
LOC108981371	id284089
LOC108981375	cds33546
LOC108981377	rna38093
LOC108981383	cds33520
LOC108981383	cds33522
LOC108981383	cds33538
LOC108981383	id284478
LOC108981383	id284496
LOC108981384	cds3365
LOC108981385	cds33547
LOC108981386	cds33541
LOC108981386	id284504
LOC108981390	cds33552
LOC108981392	cds33551
LOC108981392	id284591
LOC108981395	cds33555
LOC108981395	cds33556
LOC108981396	cds33558
LOC108981396	id284666
LOC108981398	cds33561
LOC108981398	id284677
LOC108981398	id284678
LOC108981399	cds33560
LOC108981401	id284685
LOC108981402	cds33564
LOC108981403	rna38122
LOC108981406	id284720
LOC108981406	id284724
LOC108981407	cds33567
LOC108981408	cds33570
LOC108981410	cds33572
LOC108981410	id284742
LOC108981416	cds33579
LOC108981416	id284784
LOC108981417	cds33581
LOC108981418	cds3372
LOC108981418	id25045
LOC108981418	id25047
LOC108981419	cds33583
LOC108981425	cds33601
LOC108981425	id284951
LOC108981428	cds33597
LOC108981429	cds33593
LOC108981429	id284920
LOC108981430	cds33599
LOC108981430	id284950
LOC108981430	rna38158
LOC108981431	cds33590
LOC108981432	cds3367
LOC108981432	id25014
LOC108981433	cds33602
LOC108981433	cds33603
LOC108981433	id284952
LOC108981433	id284956
LOC108981435	cds33610
LOC108981435	cds33611
LOC108981435	cds33612
LOC108981435	id285003
LOC108981435	id285022
LOC108981435	id285029
LOC108981440	cds33624
LOC108981440	id285091
LOC108981441	cds33631
LOC108981441	id285144
LOC108981442	id285102
LOC108981444	cds33633
LOC108981444	id285176
LOC108981445	id285093
LOC108981445	rna38186
LOC108981446	cds3374
LOC108981446	id25059
LOC108981448	cds33634
LOC108981448	id285180
LOC108981448	rna38199
LOC108981449	cds33645
LOC108981452	id285232
LOC108981452	id285233
LOC108981453	cds33636
LOC108981455	cds33647
LOC108981456	cds33642
LOC108981456	id285213
LOC108981457	cds33640
LOC108981457	id285200
LOC108981457	id285204
LOC108981458	cds33644
LOC108981458	id285236
LOC108981458	id285237
LOC108981459	cds33638
LOC108981459	id285191
LOC108981459	id285192
LOC108981460	rna38206
LOC108981463	cds33653
LOC108981463	id285283
LOC108981464	cds33651
LOC108981464	id285273
LOC108981466	cds33660
LOC108981470	cds33657
LOC108981470	id285310
LOC108981470	id285312
LOC108981471	cds33658
LOC108981471	id285313
LOC108981472	cds33665
LOC108981472	rna38232
LOC108981473	cds33667
LOC108981473	cds33668
LOC108981473	id285392
LOC108981473	id285393
LOC108981473	id285397
LOC108981475	cds3379
LOC108981476	cds33666
LOC108981477	cds33669
LOC108981477	id285398
LOC108981478	cds33663
LOC108981478	id285362
LOC108981484	id285415
LOC108981484	rna38242
LOC108981487	cds33679
LOC108981487	cds33680
LOC108981488	cds33677
LOC108981488	id285418
LOC108981492	cds3381
LOC108981492	id25094
LOC108981493	cds33687
LOC108981493	id285505
LOC108981494	rna38264
LOC108981497	cds3383
LOC108981497	id25102
LOC108981497	id25105
LOC108981497	rna3783
LOC108981502	cds33700
LOC108981502	id285559
LOC108981502	id285564
LOC108981502	id285565
LOC108981503	cds33699
LOC108981504	cds33701
LOC108981504	id285566
LOC108981504	id285568
LOC108981505	cds33702
LOC108981505	id285570
LOC108981506	cds33697
LOC108981506	rna38266
LOC108981510	cds33705
LOC108981511	cds33706
LOC108981512	cds33709
LOC108981512	id285627
LOC108981512	rna38280
LOC108981516	id285624
LOC108981516	rna38278
LOC108981522	id285641
LOC108981524	cds3387
LOC108981524	cds3388
LOC108981524	cds3389
LOC108981525	cds33726
LOC108981525	id285729
LOC108981529	cds33737
LOC108981531	cds33735
LOC108981533	cds33739
LOC108981538	cds33746
LOC108981538	id285837
LOC108981541	cds33755
LOC108981542	cds33752
LOC108981542	cds33753
LOC108981542	id285875
LOC108981542	id285877
LOC108981542	id285878
LOC108981544	cds33745
LOC108981560	cds33772
LOC108981560	id285994
LOC108981560	id285995
LOC108981561	rna38348
LOC108981566	cds33777
LOC108981566	cds33782
LOC108981566	id286026
LOC108981575	cds33795
LOC108981575	id286141
LOC108981576	cds33799
LOC108981580	cds33794
LOC108981580	id286139
LOC108981581	rna38387
LOC108981582	cds33811
LOC108981582	id286233
LOC108981582	id286234
LOC108981583	cds33812
LOC108981583	id286240
LOC108981584	cds33810
LOC108981584	id286228
LOC108981586	cds33807
LOC108981586	cds33808
LOC108981587	cds33803
LOC108981587	id286188
LOC108981587	id286189
LOC108981588	id286216
LOC108981591	rna38397
LOC108981594	cds33817
LOC108981594	id286297
LOC108981601	cds3393
LOC108981601	id25133
LOC108981601	rna3794
LOC108981607	cds33833
LOC108981607	id286420
LOC108981607	id286425
LOC108981608	cds33836
LOC108981608	id286433
LOC108981609	cds3396
LOC108981609	rna3797
LOC108981610	cds33831
LOC108981610	id286404
LOC108981610	id286406
LOC108981611	cds33822
LOC108981611	id286327
LOC108981611	id286337
LOC108981612	cds33819
LOC108981612	id286315
LOC108981613	cds33820
LOC108981613	id286320
LOC108981619	cds3397
LOC108981619	cds3398
LOC108981619	id25152
LOC108981623	id286442
LOC108981626	cds33844
LOC108981626	id286481
LOC108981628	cds33843
LOC108981628	id286473
LOC108981646	cds33853
LOC108981646	id286523
LOC108981646	id286529
LOC108981647	cds33854
LOC108981647	id286544
LOC108981648	cds33861
LOC108981648	id286599
LOC108981649	cds33855
LOC108981649	id286546
LOC108981649	id286550
LOC108981649	id286554
LOC108981653	cds33869
LOC108981654	id286701
LOC108981658	cds33875
LOC108981658	id286717
LOC108981658	id286718
LOC108981658	id286719
LOC108981659	cds33873
LOC108981659	cds33874
LOC108981659	id286709
LOC108981659	id286713
LOC108981659	id286714
LOC108981660	cds33880
LOC108981672	cds33889
LOC108981675	cds33894
LOC108981675	id286874
LOC108981677	cds33897
LOC108981677	id286878
LOC108981677	id286883
LOC108981678	cds33895
LOC108981678	rna38497
LOC108981679	cds33898
LOC108981679	id286889
LOC108981684	cds33904
LOC108981688	cds33908
LOC108981694	cds33914
LOC108981694	cds33916
LOC108981696	id287120
LOC108981703	cds33927
LOC108981703	id287159
LOC108981704	cds33929
LOC108981704	id287173
LOC108981705	cds33930
LOC108981706	cds33931
LOC108981706	rna38537
LOC108981708	cds33934
LOC108981711	cds3422
LOC108981711	id25306
LOC108981711	rna3827
LOC108981723	cds33947
LOC108981723	id287277
LOC108981726	cds33951
LOC108981727	cds33950
LOC108981737	cds33958
LOC108981737	id287339
LOC108981737	id287345
LOC108981741	cds33973
LOC108981741	id287419
LOC108981744	cds33979
LOC108981744	id287460
LOC108981744	id287461
LOC108981746	cds33978
LOC108981746	id287451
LOC108981747	cds33977
LOC108981747	id287441
LOC108981747	id287443
LOC108981756	id287394
LOC108981757	cds33963
LOC108981757	id287374
LOC108981758	cds33975
LOC108981758	id287434
LOC108981759	cds33968
LOC108981759	cds33969
LOC108981759	id287391
LOC108981759	id287393
LOC108981765	cds33987
LOC108981765	id287499
LOC108981766	cds33988
LOC108981767	cds33990
LOC108981771	cds33993
LOC108981771	id287535
LOC108981778	cds3399
LOC108981778	id25167
LOC108981783	cds34006
LOC108981788	cds34010
LOC108981788	id287625
LOC108981793	cds3402
LOC108981795	cds34016
LOC108981797	cds34017
LOC108981798	cds34018
LOC108981799	id287688
LOC108981803	cds3405
LOC108981803	id25185
LOC108981806	cds34028
LOC108981806	id287797
LOC108981807	cds34023
LOC108981807	cds34025
LOC108981818	cds34043
LOC108981819	cds3406
LOC108981819	id25195
LOC108981819	id25201
LOC108981819	id25202
LOC108981822	cds34038
LOC108981822	id287861
LOC108981822	id287862
LOC108981823	cds34042
LOC108981823	id287872
LOC108981823	id287873
LOC108981823	id287875
LOC108981824	id287863
LOC108981824	id287864
LOC108981827	cds3408
LOC108981827	cds3410
LOC108981828	cds34046
LOC108981828	id287899
LOC108981830	cds34050
LOC108981830	id287916
LOC108981831	id287922
LOC108981834	cds34047
LOC108981834	id287913
LOC108981839	cds34058
LOC108981839	id287973
LOC108981839	id287974
LOC108981845	cds34061
LOC108981845	id288010
[truncated: 40,666 more rows]
